# Supplementary material for: Drug-induced peripheral nerve palsy: a real-world study based on FAERS data from 2004 to the third quarter of 2024
Source: Front Pharmacol. 2026 Jan 8;16:1691263. doi: 10.3389/fphar.2025.1691263 (PMC12823817; doi:10.3389/fphar.2025.1691263)
Supplement: Supplementary file 1 [file Table1.xlsx]

## Sheet: Sheet1
	the common peripheral nerve palsy
	ulnar nerve palsy
	trigeminal palsy
	sciatic nerve palsy
	radial nerve palsy
	peroneal nerve palsy
	long thoracic nerve palsy
	femoral nerve palsy
	cranial nerve palsies multiple
